# Supplementary material for: ABHD4-Regulating RNA Panel: Novel Biomarkers in Acute Coronary Syndrome Diagnosis
Source: Cells. 2021 Jun 16;10(6):1512. doi: 10.3390/cells10061512 (PMC8235602; doi:10.3390/cells10061512)
Supplement: Supplementary file 1 [file cells-10-01512-s001.zip]

Archive with 1 entries (1 files):
- cells-1230233-supplementary.pdf
